# Supplementary material for: Cardiomyocyte-Specific Wt1 Is Involved in Cardiac Metabolism and Response to Damage
Source: J Cardiovasc Dev Dis. 2023 May 12;10(5):211. doi: 10.3390/jcdd10050211 (PMC10219250; doi:10.3390/jcdd10050211)
Supplement: Supplementary file 1 [file jcdd-10-00211-s001.zip]

Archive with 1 entries (1 files):
- jcdd-2347826-supplementary.pdf
